# Supplementary material for: Network Higher-Order Structure Dismantling
Source: Entropy (Basel). 2024 Mar 11;26(3):248. doi: 10.3390/e26030248 (PMC10969674; doi:10.3390/e26030248)
Supplement: Supplementary file 1 [file entropy-26-00248-s001.zip]

Archive with 1 entries (1 files):
- entropy-2856583-supplementary.pdf
